# Supplementary material for: Visual processing: conscious until proven otherwise
Source: R Soc Open Sci. 2018 Jan 31;5(1):171783. doi: 10.1098/rsos.171783 (PMC5792949; doi:10.1098/rsos.171783)
Supplement: Main Analysis [file rsos171783supp1.m]

% Data and Modelling for "Conscious until proven otherwise"

% written by TB 22/11/2016
% updated 01/11/2017

%% outline

% 1. Data summary for each participant:
%     a. stimulus onset asynchrony
%     b. d' calculated using RScorePlus for each soa in each task
%     c. Hits and False alarms broken down by stimulus by task

% 2. model fitting
%     a. conscious models
%     b. unconscious models
%     c. AIC

%%  Data for each participant

%CC	

% soa

CCSOA = [	2	4	6	8 10 ];

% d'
CCdetection =	[0.1798	0.7948	2.0098	2.4791];
CCgraphic	= [0.3446	1.6846	2.6641	3.117];
CCsemantic	= [0.2246	1.3742	2.0571	3.2043];

% hits and false alarms by task by stimulus

% detection
CCd1H = [6		12		11	10	10	];
CCd3H = [7		11		12	12	12	];
CCd7H = [7		12		12	11	12	];
CCd9H = [11		12		12	11	12	];
CCdF = [28		38		22	4	1	];

% graphic discrimination
CCg1H = [20		14		19	23	24	];
CCg1F = [4		10		5	1		0 ];
CCg3H = [13		21		24	24	23	];
CCg3F = [11		3		0 0		1	];
CCg7H = [16		16		23	23	24	];
CCg7F = [8		8		1	1	0 	];
CCg9H = [8		24		24	24	24	];
CCg9F = [16 0 0 0 0 ];

% semantic discrimination
CCs1H = [7		14		13	21	22	];
CCs1F = [17		10		11	3	2	];
CCs3H = [9		20		21	24	24	];
CCs3F = [15		4		3		0 0	];
CCs7H = [17		18		21	24	24	];
CCs7F = [7		6		3			0 0 ];
CCs9H = [17		21		24	24	24	];
CCs9F = [7		3					0 0 0 ];

CCdata.d1h = CCd1H./12;
CCdata.d3h = CCd3H./12;
CCdata.d7h = CCd7H./12;
CCdata.d9h = CCd9H./12;
CCdata.df = CCdF./48;
CCdata.g3h = CCg3H./24;
CCdata.g9h = CCg9H./24;
CCdata.g1f = CCg1F./24;
CCdata.g7f = CCg7F./24;
CCdata.s7h = CCs7H./24;
CCdata.s9h = CCs9H./24;
CCdata.s1f = CCs1F./24;
CCdata.s3f = CCs3F./24;


%TB		

TBSOA	= [1 2	3	4	5	6	8];

TBdetection	= [0.0852	0.6617	0.5663	1.5452	1.9747	3.0645];
TBgraphic =	[0.2161	1.1043	1.4503	2.6664	2.6375	3.5637];
TBsemantic	= [0.2248	0.8199	1.1714	1.7375	2.1108	2.4975];

TBd1H = [0	1	0	2	5	8	9];
TBd3H = [0 0		5	8	11	11	12];
TBd7H = [0	1	4	6	7	10	12];
TBd9H = [0	2	7	8	11	12	12];
TBdF = [0	4	6	8	4	3	1];


TBg1H = [22	21	20	15	16	19	24];
TBg1F = [2	3	4	9	8	5	0];
TBg3H = [2	9	12	16	23	21	24];
TBg3F = [22	15	12	8	1	3	0];
TBg7H = [19	16	21	23	21	22	23];
TBg7F = [5	8	3	1	3	2	1];
TBg9H = [7	9	20	21	23	24	24];
TBg9F = [17	15	4	3	1		0 0];

TBs1H = [16	17	20	13	18	18	17];
TBs1F = [8	7	4	11	6	6	6];
TBs3H = [20	15	16	22	20	23	23];
TBs3F = [4	9	8	2	4	1	1];
TBs7H = [9	9	17	13	20	19	22];
TBs7F = [15	15	7	11	4	5	2];
TBs9H = [6	8	15	20	21	21	22];
TBs9F = [18	16	8	4	3	3	2];


TBdata.d1h = TBd1H./12;
TBdata.d3h = TBd3H./12;
TBdata.d7h = TBd7H./12;
TBdata.d9h = TBd9H./12;
TBdata.df = TBdF./48;
TBdata.g3h = TBg3H./24;
TBdata.g9h = TBg9H./24;
TBdata.g1f = TBg1F./24;
TBdata.g7f = TBg7F./24;
TBdata.s7h = TBs7H./24;
TBdata.s9h = TBs9H./24;
TBdata.s1f = TBs1F./24;
TBdata.s3f = TBs3F./24;


%ZI		

ZISOA	= [2	3	4	5	6	8	10];

ZIdetection	= [0.1624	0.6782	1.0072	2.4039	1.9051	2.7809	3.2841];
ZIgraphic	= [0.4405	1.0766	1.963	2.6694	2.394	2.3392	2.9928];
ZIsemantic	= [0.1125	0.7499	1.825	1.8877	2.3779	3.573	2.7847];

ZId1H = [5	7	9	11	9	10	11];
ZId3H = [9	9	9	12	10	12	11];
ZId7H = [7	10	9	12	10	11	12];
ZId9H = [7	11	12	12	12	12	12];
ZIdF = [24	24	26	17	10	2	2];

ZIg1H = [19	15	20	16	20	22	23];
ZIg1F = [5	9	4	4	4	2	1];
ZIg3H = [8	15	20	19	24	23	24];
ZIg3F = [16	9	4	1	0	1	0];
ZIg7H = [18	19	18	17	21	22	24];
ZIg7F = [6	5	6	3	3	2	0];
ZIg9H = [14	19	21	19	22	23	22];
ZIg9F = [10	5	3	1	2	1	2];

ZIs1H = [8	9	9	13	12	21	23];
ZIs1F = [16	15	15	11	12	3	1];
ZIs3H = [10	10	23	22	24	24	24];
ZIs3F = [14	14	1	2			0 0 0];
ZIs7H = [18	18	21	22	22	24	24];
ZIs7F = [6	6	3	2	2		0 0];
ZIs9H = [17	21	23	23	23	24	21];
ZIs9F = [7	3	1	1	1	0	3];

ZIdata.d1h = ZId1H./12;
ZIdata.d3h = ZId3H./12;
ZIdata.d7h = ZId7H./12;
ZIdata.d9h = ZId9H./12;
ZIdata.df = ZIdF./48;
ZIdata.g3h = ZIg3H./24;
ZIdata.g9h = ZIg9H./24;
ZIdata.g1f = ZIg1F./24;
ZIdata.g7f = ZIg7F./24;
ZIdata.s7h = ZIs7H./24;
ZIdata.s9h = ZIs9H./24;
ZIdata.s1f = ZIs1F./24;
ZIdata.s3f = ZIs3F./24;

%AN

ANSOA	= [2	3	4	5	6	8	10];

ANdetection	= [0.0154	0.3768	0.4161	0.5523	1.0916	1.9629	2.85];
ANgraphic	= [0.3755	0.8296	0.8896	1.7772	2.1026	2.1775	2.8843];
ANsemantic	= [0.0156	0.3834	1.0357	1.1071	1.762	1.9869	2.4093];

ANd1H = [10	11	10	12	6	7	9];
ANd3H = [11	12	12	11	12	12	12];
ANd7H = [10	11	12	10	11	11	11];
ANd9H = [10	11	10	12	12	12	12];
ANdF = [41	39	46	41	25	7	2];

ANg1H = [3	4	4	9	9	15	19];
ANg1F = [21	20	20	15	15	9	5];
ANg3H = [22	23	21	24	24	23	24];
ANg3F = [2	1	3	0 0		1	0];
ANg7H = [5	8	9	12	15	24	24];
ANg7F = [19	16	15	12	9		0 0];
ANg9H = [20	24	23	23	24	23	23];
ANg9F = [4	0	1	1	0	1	1];

ANs1H = [6	6	5	4	9	9	13];
ANs1F = [18	18	19	20	15	15	11];
ANs3H = [11	8	18	19	23	22	24];
ANs3F = [13	16	6	5	1	2	0];
ANs7H = [16	17	19	17	20	22	21];
ANs7F = [8	7	5	7	4	2	3];
ANs9H = [19	21	22	24	24	24	24];
ANs9F = [5	3	2				0 0 0 0];

ANdata.d1h = ANd1H./12;
ANdata.d3h = ANd3H./12;
ANdata.d7h = ANd7H./12;
ANdata.d9h = ANd9H./12;
ANdata.df = ANdF./48;
ANdata.g3h = ANg3H./24;
ANdata.g9h = ANg9H./24;
ANdata.g1f = ANg1F./24;
ANdata.g7f = ANg7F./24;
ANdata.s7h = ANs7H./24;
ANdata.s9h = ANs9H./24;
ANdata.s1f = ANs1F./24;
ANdata.s3f = ANs3F./24;


%CP		

CPSOA	= [2	3	4	5	6	8	10];

CPdetection	= [0.1129	0.7156	0.6001	1.2625	2.0359	3.7781	2.9865];
CPgraphic	= [0.3843	0.8437	1.7027	1.708	2.8657	3.7959	4.0825];
CPsemantic	= [0.4152	0.8297	0.8761	1.3706	2.1042	3.3957	4.0435];

CPd1H = [7	6	10	9	10	10	10];
CPd3H = [10	11	10	12	12	12	12];
CPd7H = [8	10	9	9	11	12	10];
CPd9H = [6	11	12	11	12	12	12];
CPdF = [30	24	31	22	8	0	2];

CPg1H = [9	13	13	15	19	21	22];
CPg1F = [15	11	11	9	5	3	2];
CPg3H = [16	19	21	17	23	24	24];
CPg3F = [8	5	3	7	1		0 0];
CPg7H = [11	14	17	20	24	24	24];
CPg7F = [13	10	7	4		0	0 0];
CPg9H = [17	22	23	23	24	24	24];
CPg9F = [7	2	1	1			0 0 0];

CPs1H = [10	8	11	9	14	17	22];
CPs1F = [14	16	13	15	10	7	2];
CPs3H = [9	11	16	15	21	24	24];
CPs3F = [15	13	8	9	3		0 0];
CPs7H = [16	19	18	20	21	24	24];
CPs7F = [8	5	6	4	3		0 0];
CPs9H = [21	20	20	23	24	24	24];
CPs9F = [3	4	4	1			0 0 0];


CPdata.d1h = CPd1H./12;
CPdata.d3h = CPd3H./12;
CPdata.d7h = CPd7H./12;
CPdata.d9h = CPd9H./12;
CPdata.df = CPdF./48;
CPdata.g3h = CPg3H./24;
CPdata.g9h = CPg9H./24;
CPdata.g1f = CPg1F./24;
CPdata.g7f = CPg7F./24;
CPdata.s7h = CPs7H./24;
CPdata.s9h = CPs9H./24;
CPdata.s1f = CPs1F./24;
CPdata.s3f = CPs3F./24;


%% Model Fitting

% conscious models

CCresults = fit_HT_models(CCSOA, 1, CCdata);
TBresults = fit_HT_models(TBSOA, 2, TBdata);
ZIresults = fit_HT_models(ZISOA, 3, ZIdata);
ANresults = fit_HT_models(ANSOA, 4, ANdata);
CPresults = fit_HT_models(CPSOA, 5, CPdata);

total.simpleSSE = CCresults.simple.sse + TBresults.simple.sse + ZIresults.simple.sse + ANresults.simple.sse + CPresults.simple.sse;
total.ros1SSE = CCresults.ros1.sse + TBresults.ros1.sse + ZIresults.ros1.sse + ANresults.ros1.sse + CPresults.ros1.sse;
total.ros2SSE = CCresults.ros2.sse + TBresults.ros2.sse + ZIresults.ros2.sse + ANresults.ros2.sse + CPresults.ros2.sse;
total.bias1SSE = CCresults.bias1.sse + TBresults.bias1.sse + ZIresults.bias1.sse + ANresults.bias1.sse + CPresults.bias1.sse;
total.bias2SSE = CCresults.bias2.sse + TBresults.bias2.sse + ZIresults.bias2.sse + ANresults.bias2.sse + CPresults.bias2.sse;
total.com1SSE = CCresults.com1.sse + TBresults.com1.sse + ZIresults.com1.sse + ANresults.com1.sse + CPresults.com1.sse;
total.com2SSE = CCresults.com2.sse + TBresults.com2.sse + ZIresults.com2.sse + ANresults.com2.sse + CPresults.com2.sse;
total.com3SSE = CCresults.com3.sse + TBresults.com3.sse + ZIresults.com3.sse + ANresults.com3.sse + CPresults.com3.sse;
total.complexSSE = CCresults.complex.sse + TBresults.complex.sse + ZIresults.complex.sse + ANresults.complex.sse + CPresults.complex.sse;


total.var = CCresults.totalvar + TBresults.totalvar + ZIresults.totalvar + ANresults.totalvar + CPresults.totalvar;
total.propvar.simple = (total.var - total.simpleSSE)/total.var;
total.propvar.ros1 = (total.var - total.ros1SSE)/total.var;
total.propvar.ros2 = (total.var - total.ros2SSE)/total.var;
total.propvar.bias1 = (total.var - total.bias1SSE)/total.var;
total.propvar.bias2 = (total.var - total.bias2SSE)/total.var;
total.propvar.com1 = (total.var - total.com1SSE)/total.var;
total.propvar.com2 = (total.var - total.com2SSE)/total.var;
total.propvar.com3 = (total.var - total.com3SSE)/total.var;
total.propvar.complex = (total.var - total.complexSSE)/total.var;

total.simple = [CCresults.simple.fit ; TBresults.simple.fit ; ZIresults.simple.fit ; ANresults.simple.fit ; CPresults.simple.fit];
total.ros1 = [CCresults.ros1.fit ; TBresults.ros1.fit ; ZIresults.ros1.fit ; ANresults.ros1.fit ; CPresults.ros1.fit];
total.ros2 = [CCresults.ros2.fit ; TBresults.ros2.fit ; ZIresults.ros2.fit ; ANresults.ros2.fit ; CPresults.ros2.fit];
total.bias1 = [CCresults.bias1.fit ; TBresults.bias1.fit ; ZIresults.bias1.fit ; ANresults.bias1.fit ; CPresults.bias1.fit];
total.bias2 = [CCresults.bias2.fit ; TBresults.bias2.fit ; ZIresults.bias2.fit ; ANresults.bias2.fit ; CPresults.bias2.fit];
total.com1 = [CCresults.com1.fit ; TBresults.com1.fit ; ZIresults.com1.fit ; ANresults.com1.fit ; CPresults.com1.fit];
total.com2 = [CCresults.com2.fit ; TBresults.com2.fit ; ZIresults.com2.fit ; ANresults.com2.fit ; CPresults.com2.fit];
total.com3 = [CCresults.com3.fit ; TBresults.com3.fit ; ZIresults.com3.fit ; ANresults.com3.fit ; CPresults.com3.fit];
total.complex = [CCresults.complex.fit ; TBresults.complex.fit ; ZIresults.complex.fit ; ANresults.complex.fit ; CPresults.complex.fit];


% unconscious models

CCresultsUncon = fit_Uncon_models(CCSOA,  1, CCdata);
TBresultsUncon = fit_Uncon_models(TBSOA, 2, TBdata);
ZIresultsUncon = fit_Uncon_models(ZISOA,  3, ZIdata);
ANresultsUncon = fit_Uncon_models(ANSOA, 4, ANdata);
CPresultsUncon = fit_Uncon_models(CPSOA,  5, CPdata);


totalUncon.simpleSSE = CCresultsUncon.simple.sse + TBresultsUncon.simple.sse + ZIresultsUncon.simple.sse + ANresultsUncon.simple.sse + CPresultsUncon.simple.sse;
totalUncon.ros1SSE = CCresultsUncon.ros1.sse + TBresultsUncon.ros1.sse + ZIresultsUncon.ros1.sse + ANresultsUncon.ros1.sse + CPresultsUncon.ros1.sse;
totalUncon.ros2SSE = CCresultsUncon.ros2.sse + TBresultsUncon.ros2.sse + ZIresultsUncon.ros2.sse + ANresultsUncon.ros2.sse + CPresultsUncon.ros2.sse;
totalUncon.bias1SSE = CCresultsUncon.bias1.sse + TBresultsUncon.bias1.sse + ZIresultsUncon.bias1.sse + ANresultsUncon.bias1.sse + CPresultsUncon.bias1.sse;
totalUncon.bias2SSE = CCresultsUncon.bias2.sse + TBresultsUncon.bias2.sse + ZIresultsUncon.bias2.sse + ANresultsUncon.bias2.sse + CPresultsUncon.bias2.sse;
totalUncon.com1SSE = CCresultsUncon.com1.sse + TBresultsUncon.com1.sse + ZIresultsUncon.com1.sse + ANresultsUncon.com1.sse + CPresultsUncon.com1.sse;
totalUncon.com2SSE = CCresultsUncon.com2.sse + TBresultsUncon.com2.sse + ZIresultsUncon.com2.sse + ANresultsUncon.com2.sse + CPresultsUncon.com2.sse;
totalUncon.com3SSE = CCresultsUncon.com3.sse + TBresultsUncon.com3.sse + ZIresultsUncon.com3.sse + ANresultsUncon.com3.sse + CPresultsUncon.com3.sse;


totalUncon.var = CCresultsUncon.totalvar + TBresultsUncon.totalvar + ZIresultsUncon.totalvar + ANresultsUncon.totalvar + CPresultsUncon.totalvar;
totalUncon.propvar.simple = (totalUncon.var - totalUncon.simpleSSE)/totalUncon.var;
totalUncon.propvar.ros1 = (totalUncon.var - totalUncon.ros1SSE)/totalUncon.var;
totalUncon.propvar.ros2 = (totalUncon.var - totalUncon.ros2SSE)/totalUncon.var;
totalUncon.propvar.bias1 = (totalUncon.var - totalUncon.bias1SSE)/totalUncon.var;
totalUncon.propvar.bias2 = (totalUncon.var - totalUncon.bias2SSE)/totalUncon.var;
totalUncon.propvar.com1 = (totalUncon.var - totalUncon.com1SSE)/totalUncon.var;
totalUncon.propvar.com2 = (totalUncon.var - totalUncon.com2SSE)/totalUncon.var;
totalUncon.propvar.com3 = (totalUncon.var - totalUncon.com3SSE)/totalUncon.var;


totalUncon.simple = [CCresultsUncon.simple.fit ; TBresultsUncon.simple.fit ; ZIresultsUncon.simple.fit ; ANresultsUncon.simple.fit ; CPresultsUncon.simple.fit];
totalUncon.ros1 = [CCresultsUncon.ros1.fit ; TBresultsUncon.ros1.fit ; ZIresultsUncon.ros1.fit ; ANresultsUncon.ros1.fit ; CPresultsUncon.ros1.fit];
totalUncon.ros2 = [CCresultsUncon.ros2.fit ; TBresultsUncon.ros2.fit ; ZIresultsUncon.ros2.fit ; ANresultsUncon.ros2.fit ; CPresultsUncon.ros2.fit];
totalUncon.bias1 = [CCresultsUncon.bias1.fit ; TBresultsUncon.bias1.fit ; ZIresultsUncon.bias1.fit ; ANresultsUncon.bias1.fit ; CPresultsUncon.bias1.fit];
totalUncon.bias2 = [CCresultsUncon.bias2.fit ; TBresultsUncon.bias2.fit ; ZIresultsUncon.bias2.fit ; ANresultsUncon.bias2.fit ; CPresultsUncon.bias2.fit];
totalUncon.com1 = [CCresultsUncon.com1.fit ; TBresultsUncon.com1.fit ; ZIresultsUncon.com1.fit ; ANresultsUncon.com1.fit ; CPresultsUncon.com1.fit];
totalUncon.com2 = [CCresultsUncon.com2.fit ; TBresultsUncon.com2.fit ; ZIresultsUncon.com2.fit ; ANresultsUncon.com2.fit ; CPresultsUncon.com2.fit];
totalUncon.com3 = [CCresultsUncon.com3.fit ; TBresultsUncon.com3.fit ; ZIresultsUncon.com3.fit ; ANresultsUncon.com3.fit ; CPresultsUncon.com3.fit];


%% AIC

% this is for summary purposes. The appropriate comparison is to examine
% each pts AIC and the paper presents the average of these.


n = length(ZId1H)*3;

AIC.simple = (2*3)+(n*log(total.simpleSSE/5));
AIC.ros1 = (2*4)+(n*log(total.ros1SSE/5));
AIC.ros2 = (2*7)+(n*log(total.ros2SSE/5));
AIC.bias1 = (2*4)+(n*log(total.bias1SSE/5));
AIC.bias2 = (2*6)+(n*log(total.bias2SSE/5));
AIC.com1 = (2*5)+(n*log(total.com1SSE/5));
AIC.com2 = (2*7)+(n*log(total.com2SSE/5));
AIC.com3 = (2*10)+(n*log(total.com3SSE/5));


AIC.complex = (2*14)+(n*log(total.complexSSE/5));


AICUncon.simple = (2*4)+(n*log(totalUncon.simpleSSE/5));
AICUncon.ros1 = (2*5)+(n*log(totalUncon.ros1SSE/5));
AICUncon.ros2 = (2*6)+(n*log(totalUncon.ros2SSE/5));
AICUncon.bias1 = (2*5)+(n*log(totalUncon.bias1SSE/5));
AICUncon.bias2 = (2*7)+(n*log(totalUncon.bias2SSE/5));
AICUncon.com1 = (2*6)+(n*log(totalUncon.com1SSE/5));
AICUncon.com2 = (2*8)+(n*log(totalUncon.com2SSE/5));
AICUncon.com3 = (2*9)+(n*log(totalUncon.com3SSE/5));
