# Supplementary material for: Visual processing: conscious until proven otherwise
Source: R Soc Open Sci. 2018 Jan 31;5(1):171783. doi: 10.1098/rsos.171783 (PMC5792949; doi:10.1098/rsos.171783)
Supplement: 'Conscious' models [file rsos171783supp2.m]

% this function fits each unconscious model in turn and calculates individual
% AIC. Supporting functions are at the bottom of this script

% input: 
% soa (for plotting)
% pt (for plotting)
% thisData - structure with pt data, from Data_and_fitting script

% output
% results - structure with output from each model
%    fit - the parameter values
%    sse - sum of squared error
%    var - the proportion of variance explained
%    plot - estimated d' values (although these assume equal variance and
%    cannot be compared to the rscoreplus values
%    s - the rates of seeing
%    plot2 - the hit and false alarm rates based on model parameters

%    AIC - akaike information criterion (with correction)

function results = fit_Uncon_models(SOA, pt, thisData)

allData = [thisData.d1h, thisData.d3h, thisData.d7h, thisData.d9h, thisData.df,...
    thisData.g9h, thisData.g3h, thisData.g1f, thisData.g7f,...
    thisData.s9h, thisData.s7h, thisData.s1f, thisData.s3f];
meanData = mean(allData);

total_var = sum((meanData - allData).^2);

results.totalvar = total_var;

x = 1:0.1:10;

%%
% 1. simple model

fprintf('\nfitting unconscious model 0')

%fitting
simple_init_p = [4, 2, 4]; % a, b, a2


[simple_fit, simple_sse] = fminsearch(@(simple_fit) simple_Model_uncon(simple_fit, thisData, SOA), simple_init_p, optimset('MaxFunEvals', 1000000));

%proportion of variance
simple_prop_var = (total_var - simple_sse)/total_var;

%plotting

s = 1 - exp(-((x./simple_fit(1)).^simple_fit(2)));
s1 = 1 - exp(-((x./simple_fit(3)).^simple_fit(2)));
s0 = zeros(length(s));

[graph_d, detect_d, sem_d, HFR1] = get_my_d_primes_uncon(s, s1, s1, s0, 0.5, 0.5, 0.5);

%results
results.simple.fit = simple_fit;
results.simple.sse = simple_sse;
results.simple.var = simple_prop_var;
results.simple.plot = [graph_d; detect_d; sem_d];
results.simple.s = [s;s0;s1];
results.simple.plot2 = HFR1;

%%
% 2. ROS1

fprintf('\nfitting unconscious model 1a')

%fitting
ros1_init_p = [simple_fit, 5]; % a, b, a2, a_seen

[ros1_fit, ros1_sse] = fminsearch(@(ros1_fit) ros1_Model_uncon(ros1_fit, thisData, SOA), ros1_init_p, optimset('MaxFunEvals', 1000000));

%proportion of variance
ros1_prop_var = (total_var - ros1_sse)/total_var;

% ploting
s1 = 1- exp(-((x./ros1_fit(1)).^ros1_fit(2)));
s2 = 1-exp(-((x./ros1_fit(3)).^ros1_fit(2)));
s0 = 1-exp(-((x./ros1_fit(4)).^ros1_fit(2)));

[discrim_d, detect_d, sem_d, HFR2] = get_my_d_primes_uncon(s1, s2, s2, s0, 0.5, 0.5, 0.5);


% results
results.ros1.fit = ros1_fit;
results.ros1.sse = ros1_sse;
results.ros1.var = ros1_prop_var;
results.ros1.plot = [discrim_d; detect_d; sem_d];
results.ros1.s = [s1; s0; s2];
results.ros1.plot2 = HFR2;

%%

% 4. ROS 2

fprintf('\nfitting unconscious model 1b')

% fitting

ros2_init_p = [ros1_fit, ros1_fit(3)]; % a1, b, a2, a_seen, a3

[ros2_fit, ros2_sse] = fminsearch(@(ros2_fit) ros2_Model_uncon(ros2_fit, thisData, SOA), ros2_init_p, optimset('MaxFunEvals', 1000000));


% plotting

s1 = 1- exp(-((x./ros2_fit(1)).^ros2_fit(2)));
s2 = 1- exp(-((x./ros2_fit(3)).^ros2_fit(2)));
s0 = 1- exp(-((x./ros2_fit(4)).^ros2_fit(2)));
s3 = 1- exp(-((x./ros2_fit(5)).^ros2_fit(2)));


[graph_discrim_d, detect_d, sem_discrim_d, HFR2] = get_my_d_primes_uncon(s1, s2, s3, s0, 0.5, 0.5, 0.5);

% variance
ros2_prop_var = (total_var - ros2_sse)/total_var;


% results
results.ros2.fit = ros2_fit;
results.ros2.sse = ros2_sse;
results.ros2.var = ros2_prop_var;
results.ros2.plot = [graph_discrim_d; detect_d; sem_discrim_d];
results.ros2.s = [s1;s0;s2;s3];
results.ros2.plot2 = HFR2;

%%

% bias model 1

fprintf('\nfitting unconscious model 2a')

bias1_init_p = [simple_fit, 0.5]; % a, b, a2, f

[bias1_fit, bias1_sse] = fminsearch(@(bias1_fit) bias1_Model_uncon(bias1_fit, thisData, SOA), bias1_init_p, optimset('MaxFunEvals', 1000000));

bias1_prop_var = (total_var - bias1_sse)/total_var;

% ploting

s = 1- exp(-((x./bias1_fit(1)).^bias1_fit(2)));
s2 = 1- exp(-((x./bias1_fit(3)).^bias1_fit(2)));
s0 = zeros(length(s));
f = bias1_fit(4);

[discrim_d, detect_d, sem_d, HFR1] = get_my_d_primes_uncon(s, s2, s2, s0, 0.5, 0.5, f);


% results
results.bias1.fit = bias1_fit;
results.bias1.sse = bias1_sse;
results.bias1.var = bias1_prop_var;
results.bias1.plot = [discrim_d; detect_d; sem_d];
results.bias1.s = [s;s0;s2];
results.bias1.plot2 = HFR1;

%%

% bias 2

fprintf('\nfitting unconscious model 2b')

bias2_init_p = [bias1_fit, bias1_fit(4), bias1_fit(4)]; % a, b, a2, f, c_graph, c_sem, 

[bias2_fit, bias2_sse] = fminsearch(@(bias2_fit) bias2_Model_uncon(bias2_fit, thisData, SOA), bias2_init_p, optimset('MaxFunEvals', 1000000));

% plotting

s = 1- exp(-((x./bias2_fit(1)).^bias2_fit(2)));
s2 = 1- exp(-((x./bias2_fit(3)).^bias2_fit(2)));
s0 = zeros(length(s));

c1 = bias2_fit(5);
c2 = bias2_fit(6);

f = bias2_fit(4);

[discrim_d, detect_d, sem_d, HFR1] = get_my_d_primes_uncon(s, s2, s2, s0, c1, c2, f);

% variance

bias2_prop_var = (total_var - bias2_sse)/total_var;


% results
results.bias2.fit = bias2_fit;
results.bias2.sse = bias2_sse;
results.bias2.var = bias2_prop_var;
results.bias2.plot = [discrim_d; detect_d; sem_d];
results.bias2.s = [s;s0;s2];
results.bias2.plot2 = HFR1;


%%

% combined model 1

fprintf('\nfitting unconscious model 3a')

com1_init_p = [ros1_fit, bias1_fit(4)]; % a, b, a2, a_seen, f

[com1_fit, com1_sse] = fminsearch(@(com1_fit) com1_Model_uncon(com1_fit, thisData, SOA), com1_init_p, optimset('MaxFunEvals', 1000000));

com1_prop_var = (total_var - com1_sse)/total_var;

% ploting

s1 = 1- exp(-((x./com1_fit(1)).^com1_fit(2)));
s2 = 1-exp(-((x./com1_fit(3)).^com1_fit(2)));
s0 = 1-exp(-((x./com1_fit(4)).^com1_fit(2)));

c1 = 0.5;
c2 = 0.5;

f = com1_fit(5);

[discrim_d, detect_d, semantic_d, HFR2] = get_my_d_primes_uncon(s1, s2, s2, s0, c1, c2, f);

% results
results.com1.fit = com1_fit;
results.com1.sse = com1_sse;
results.com1.var = com1_prop_var;
results.com1.plot = [discrim_d; detect_d; semantic_d];
results.com1.s = [s1;s0;s2];
results.com1.plot2 = HFR2;
%%

% combined model 2

fprintf('\nfitting unconscious model 3b')

com2_init_p = [ros1_fit, bias2_fit([4,5,6])]; % a, b, a2, a_seen, f, c_graph, c_sem

[com2_fit, com2_sse] = fminsearch(@(com2_fit) com2_Model_uncon(com2_fit, thisData, SOA), com2_init_p, optimset('MaxFunEvals', 1000000));

com2_prop_var = (total_var - com2_sse)/total_var;

% ploting

s1 = 1- exp(-((x./com2_fit(1)).^com2_fit(2)));
s2 = 1-exp(-((x./com2_fit(3)).^com2_fit(2)));
s0 = 1-exp(-((x./com2_fit(4)).^com2_fit(2)));

c1 = com2_fit(6);
c2 = com2_fit(7);

f = com2_fit(5);

[discrim_d, detect_d, semantic_d, HFR2] = get_my_d_primes_uncon(s1, s2, s2, s0, c1, c2, f);


% results
results.com2.fit = com2_fit;
results.com2.sse = com2_sse;
results.com2.var = com2_prop_var;
results.com2.plot = [discrim_d; detect_d; semantic_d];
results.com2.s = [s1;s0;s2];
results.com2.plot2 = HFR2;

%% 

%com 3

fprintf('\nfitting unconscious model 3c')

com3_init_p = [ros2_fit, bias2_fit([4,5,6])]; % a1, b, a2, a_seen, a3, f, c_graph, c_sem, 

[com3_fit, com3_sse] = fminsearch(@(com3_fit) com3_Model_uncon(com3_fit, thisData, SOA), com3_init_p, optimset('MaxFunEvals', 1000000));


% plotting

s1 = 1- exp(-((x./com3_fit(1)).^com3_fit(2)));
s2 = 1- exp(-((x./com3_fit(3)).^com3_fit(2)));
s0 = 1- exp(-((x./com3_fit(4)).^com3_fit(2)));
s3 = 1- exp(-((x./com3_fit(5)).^com3_fit(2)));

f = com3_fit(6);
c1 = com3_fit(7);
c2 = com3_fit(8);

[graph_discrim_d, detect_d, sem_discrim_d, HFR2] = get_my_d_primes_uncon(s1, s2, s3, s0, c1, c2, f);

% variance
com3_prop_var = (total_var - com3_sse)/total_var;


% results
results.com3.fit = com3_fit;
results.com3.sse = com3_sse;
results.com3.var = com3_prop_var;
results.com3.plot = [graph_discrim_d; detect_d; sem_discrim_d];
results.com3.s = [s1;s0;s2;s3];
results.com3.plot2 = HFR2;

%%

%AIC = 2k + n*ln(RSS)

n = length(thisData.d1h)*13;

results.AIC.simple = (2*(length(simple_fit)+1)*(n/(n-(length(simple_fit)+1)-1))) + n*log(simple_sse);
results.AIC.ros1 = (2*(length(ros1_fit)+1)*(n/(n-(length(ros1_fit)+1)-1))) + n*log(ros1_sse);
results.AIC.ros2 = (2*(length(ros2_fit)+1)*(n/(n-(length(ros2_fit)+1)-1))) + n*log(ros2_sse);
results.AIC.bias1 = (2*(length(bias1_fit)+1)*(n/(n-(length(bias1_fit)+1)-1))) + n*log(bias1_sse);
results.AIC.bias2 = (2*(length(bias2_fit)+1)*(n/(n-(length(bias2_fit)+1)-1))) + n*log(bias2_sse);
results.AIC.com1 = (2*(length(com1_fit)+1)*(n/(n-(length(com1_fit)+1)-1))) + n*log(com1_sse);
results.AIC.com2 = (2*(length(com2_fit)+1)*(n/(n-(length(com2_fit)+1)-1))) + n*log(com2_sse);
results.AIC.com3 = (2*(length(com3_fit)+1)*(n/(n-(length(com3_fit)+1)-1))) + n*log(com3_sse);


%% plotting
figure(1)

subplot(4,5,pt+10)
plot(x, results.com3.plot2(1,:), ':b')
hold on
plot(x, results.com3.plot2(2,:), '--g')
plot(x, results.com3.plot2(3,:), 'r')
plot(SOA, (thisData.d1h + thisData.d3h + thisData.d7h + thisData.d9h)./4, 'ro', 'MarkerSize', 8)
plot(SOA, (thisData.g3h + thisData.g9h)./2, 'bs', 'MarkerSize', 8)
plot(SOA, (thisData.s7h + thisData.s9h)./2, 'gd', 'MarkerSize', 8)
title(['Uncon Com3 hit rate ' num2str(results.com3.sse)])
axis([0 10 0.4 1])
hold off 

subplot(4,5,pt+15)
plot(x, results.com3.plot2(4,:), ':b')
hold on
plot(x, results.com3.plot2(5,:), '--g')
plot(x, results.com3.plot2(6,:), 'r')
plot(SOA, thisData.df, 'ro', 'MarkerSize', 8)
plot(SOA, (thisData.g1f + thisData.g7f)./2,'bs', 'MarkerSize', 8)
plot(SOA, (thisData.s1f + thisData.s3f)./2,  'gd', 'MarkerSize', 8)
title(['Uncon Com3 false alarm rate ' num2str(results.com3.sse)])
axis([0 10 0 1])
hold off

end

function sse = simple_Model_uncon(params, data, soas)

%soa
x = 1:0.1:10;

% percent seen over soas
s = 1 - exp(-((x./params(1)).^params(2)));
s1 = 1 - exp(-((x./params(3)).^params(2)));
s0 = zeros(length(s));

% c (discrim criterion)
c = 0.5;

% f (basically detection criterion)
f = 0.5;

sse = get_uncon_fit_sse(s,s1,s1,s0, c, c, f, data, soas);

if any(params<0)
    sse = sse + 10;
end

end

function sse = ros1_Model_uncon(params, data, soas)

%soa
x = 1:0.1:10;

% percent seen over soas

s1 = 1 - exp(-((x./params(1)).^params(2)));
s0 = 1 - exp(-((x./params(4)).^params(2)));
s2 = 1 - exp(-((x./params(3)).^params(2)));


% c (discrim criterion)
c1 = 0.5;
c2 = 0.5;

% f (basically detection criterion)
f = 0.5;


[sse] = get_uncon_fit_sse(s1, s2, s2, s0, c1, c2, f, data, soas);

if any(params<0)
    sse = sse + 10;
end

end

function sse = ros2_Model_uncon(params, data, soas)

%soa
x = 1:0.1:10;

% percent seen over soas
s1 = 1-exp(-((x./ params(1)).^params(2)));
s2 = 1-exp(-((x./ params(3)).^params(2)));
s0 = 1-exp(-((x./ params(4)).^params(2)));
s3 = 1-exp(-((x./ params(5)).^params(2)));


% c (discrim criterion)
c1 = 0.5;
c2 = 0.5;

% f (basically detection criterion)
f = 0.5;

[sse] = get_uncon_fit_sse(s1, s2, s3, s0, c1, c2, f, data, soas);

if any(params<0)
    sse = sse + 10;
end

end

function sse = bias1_Model_uncon(params, data, soas)

%soa
x = 1:0.1:10;

% percent seen over soas

s = 1-exp(-((x./ params(1)).^params(2)));
s2 = 1-exp(-((x./ params(3)).^params(2)));
s0 = zeros(length(s));

% c (discrim criterion)
c = 0.5;

% f (basically detection criterion)
f = params(4);


[sse] = get_uncon_fit_sse(s, s2, s2, s0, c, c, f, data, soas);

if any(params<0)
    sse = sse + 10;
end

end

function sse = bias2_Model_uncon(params, data, soas)

%soa
x = 1:0.1:10;

% percent seen over soas

s = 1-exp(-((x./ params(1)).^params(2)));
s2 = 1-exp(-((x./ params(3)).^params(2)));
s0 = zeros(length(s));

% c (discrim criterion)
c1 = params(5);
c2 = params(6);

% f (basically detection criterion)
f = params(4);

[sse] = get_uncon_fit_sse(s, s2, s2, s0, c1, c2, f, data, soas);

if any(params<0.01)
    sse = sse + 10;
end

end

function sse = com1_Model_uncon(params, data, soas)

%soa
x = 1:0.1:10;

% percent seen over soas

s1 = 1-exp(-((x./params(1)).^params(2)));
s2 = 1-exp(-((x./params(3)).^params(2)));
s0 = 1-exp(-((x./params(4)).^params(2)));

% c (discrim criterion)
c1 = 0.5;
c2 = 0.5;

% f (basically detection criterion)
f = params(5);

[sse] = get_uncon_fit_sse(s1, s2, s2, s0, c1, c2, f, data, soas);

if any(params<0)
    sse = sse + 10;
end

end

function sse = com2_Model_uncon(params, data, soas)

%soa
x = 1:0.1:10;

% percent seen over soas
s1 = 1-exp(-((x./params(1)).^params(2)));
s2 = 1-exp(-((x./params(3)).^params(2)));
s0 = 1-exp(-((x./params(4)).^params(2)));

% c (discrim criterion)
c1 = params(6);
c2 = params(7);

% f (basically detection criterion)
f = params(5);

[sse] = get_uncon_fit_sse(s1, s2, s2, s0, c1, c2, f, data, soas);

if any(params<0.01)
    sse = sse + 10;
end

end

function sse = com3_Model_uncon(params, data, soas)

%soa
x = 1:0.1:10;

% percent seen over soas

s1 = 1-exp(-((x./ params(1)).^params(2)));
s2 = 1-exp(-((x./ params(3)).^params(2)));
s0 = 1-exp(-((x./ params(4)).^params(2)));
s3 = 1-exp(-((x./ params(5)).^params(2)));

% c (discrim criterion)
c1 = params(7);
c2 = params(8);

% f (basically detection criterion)
f = params(6);

[sse] = get_uncon_fit_sse(s1, s2, s3, s0, c1, c2, f, data, soas);

if any(params<0)
    sse = sse + 10;
end

end

function sse = get_uncon_fit_sse(s1, s2, s3, s0, c1, c2, f, data, soas)

% the discrimination rates

graph_hr = s2 + c1*(1-s2);
sem_hr = s3 + c2*(1-s3);

graph_fa = c1*(1-s2);
sem_fa = c2*(1-s3);

% detection 

detect_hr = s1 + f*(1-s1);
detect_fa = f*(1-s0);

x = 1:0.1:10;
sse = 0;
for soa = 1:length(soas)
    int = find(x==soas(soa));
    sse = sse + ((data.g9h(soa) - graph_hr(int))^2);
    sse = sse + ((data.g3h(soa) - graph_hr(int))^2);
    sse = sse + ((data.g1f(soa) - graph_fa(int))^2);
    sse = sse + ((data.g7f(soa) - graph_fa(int))^2);
    sse = sse + ((data.s9h(soa) - sem_hr(int))^2);
    sse = sse + ((data.s7h(soa) - sem_hr(int))^2);
    sse = sse + ((data.s1f(soa) - sem_fa(int))^2);
    sse = sse + ((data.s3f(soa) - sem_fa(int))^2);
    sse = sse + ((data.d1h(soa) - detect_hr(int))^2);
    sse = sse + ((data.d3h(soa) - detect_hr(int))^2);
    sse = sse + ((data.d7h(soa) - detect_hr(int))^2);
    sse = sse + ((data.d9h(soa) - detect_hr(int))^2);
    sse = sse + ((data.df(soa) - detect_fa(int))^2);
    if sum(size(sse))>2
        fprintf('we have a problem')
    end
end

end

function [d_graph, d_detect, d_sem, HFR1] = get_my_d_primes_uncon(s1, s2, s3, s0, c1, c2, f);

% the discrimination rates

graph_hr = s2 + c1*(1-s2);
sem_hr = s3 + c2*(1-s3);

graph_fa = c1*(1-s2);
sem_fa = c2*(1-s3);

% detection 

detect_hr = s1 + f*(1-s1);
detect_fa = f*(1-s0);

d_graph = zeros(length(s1));
d_sem = zeros(length(s1));
d_detect = zeros(length(s1));

for i = 1:length(s1)
    d_graph(i) = norminv(graph_hr(i)) - norminv(graph_fa(i));
    d_sem(i) = norminv(sem_hr(i)) - norminv(sem_fa(i));
    d_detect(i) = norminv(detect_hr(i)) - norminv(detect_fa(i));
end

HFR1 = [graph_hr; detect_hr; sem_hr; graph_fa; detect_fa; sem_fa];

end
