# Supplementary material for: Visual processing: conscious until proven otherwise
Source: R Soc Open Sci. 2018 Jan 31;5(1):171783. doi: 10.1098/rsos.171783 (PMC5792949; doi:10.1098/rsos.171783)
Supplement: 'Unconscious' models [file rsos171783supp3.m]

% this function fits each conscious model in turn and calculates individual
% AIC. Supporting functions are at the bottom of this script

% input: 
% soa (for plotting)
% pt (for plotting)
% thisData - structure with pt data, from Data_and_fitting script

% output
% results - structure with output from each model
%    fit - the parameter values
%    sse - sum of squared error
%    var - the proportion of variance explained
%    plot - estimated d' values (although these assume equal variance and
%    cannot be compared to the rscoreplus values
%    s - the rates of seeing
%    plot2 - the hit and false alarm rates based on model parameters

%    AIC - akaike information criterion (with correction)


function results = fit_HT_models(SOA, pt, thisData)

allData = [thisData.d1h, thisData.d3h, thisData.d7h, thisData.d9h, thisData.df,...
    thisData.g9h, thisData.g3h, thisData.g1f, thisData.g7f,...
    thisData.s9h, thisData.s7h, thisData.s1f, thisData.s3f];
meanData = mean(allData);

total_var = sum((meanData - allData).^2);

results.totalvar = total_var;

x = 1:0.1:10;

%%
% 1. simple model

fprintf('\nfitting model 0')

%fitting
simple_init_p = [4, 2]; % a, b


[simple_fit, simple_sse] = fminsearch(@(simple_fit) simple_Model(simple_fit, thisData, SOA), simple_init_p, optimset('MaxFunEvals', 1000000));

%proportion of variance
simple_prop_var = (total_var - simple_sse)/total_var;

%plotting
s = 1 - exp(-((x./simple_fit(1)).^simple_fit(2)));

[discrim_d, detect_d, HFR1] = get_my_d_primes(s, 0.5, 0.5);

%results
results.simple.fit = simple_fit;
results.simple.sse = simple_sse;
results.simple.var = simple_prop_var;
results.simple.plot = [discrim_d; detect_d];
results.simple.s = s;
results.simple.plot2 = HFR1;


%%
% 2. ROS1

fprintf('\nfitting model 1a')

%fitting
ros1_init_p = [simple_fit, 5]; % a, b, a_seen

[ros1_fit, ros1_sse] = fminsearch(@(ros1_fit) ros1_Model(ros1_fit, thisData, SOA), ros1_init_p, optimset('MaxFunEvals', 1000000));

%proportion of variance
ros1_prop_var = (total_var - ros1_sse)/total_var;

% ploting

s1 = 1- exp(-((x./ros1_fit(1)).^ros1_fit(2)));
s0 = 1-exp(-((x./ros1_fit(3)).^ros1_fit(2)));

[discrim_d, detect_d, sem_d, HFR2] = get_my_d_primes_multis(s1, s1, s1, s1, 0.5, 0.5, 0.5, s0);

% results
results.ros1.fit = ros1_fit;
results.ros1.sse = ros1_sse;
results.ros1.var = ros1_prop_var;
results.ros1.plot = [discrim_d; detect_d];
results.ros1.s = [s1; s0];
results.ros1.plot2 = HFR2;


%%

% 3. ROS 2

fprintf('\nfitting model 1b')

% fitting
ros2_init_p = [ros1_fit(1:2), ros1_fit(1), ros1_fit(1), ros1_fit(1), ros1_fit(3)]; % a1, b, a3, a7, a9, a_seen

[ros2_fit, ros2_sse] = fminsearch(@(ros2_fit) ros2_Model(ros2_fit, thisData, SOA), ros2_init_p, optimset('MaxFunEvals', 1000000));


% plotting

s1 = 1- exp(-((x./ros2_fit(1)).^ros2_fit(2)));
s3 = 1- exp(-((x./ros2_fit(3)).^ros2_fit(2)));
s7 = 1- exp(-((x./ros2_fit(4)).^ros2_fit(2)));
s9 = 1- exp(-((x./ros2_fit(5)).^ros2_fit(2)));
s0 = 1- exp(-((x./ros2_fit(6)).^ros2_fit(2)));

[graph_discrim_d, detect_d, sem_discrim_d, HFR2] = get_my_d_primes_multis(s1,s3,s7,s9, 0.5, 0.5, 0.5, s0);

% variance
ros2_prop_var = (total_var - ros2_sse)/total_var;


% results
results.ros2.fit = ros2_fit;
results.ros2.sse = ros2_sse;
results.ros2.var = ros2_prop_var;
results.ros2.plot = [graph_discrim_d; detect_d; sem_discrim_d];
results.ros2.s = [s1;s3;s7;s9;s0];
results.ros2.plot2 = HFR2;

%%

% 4. bias model 1

fprintf('\nfitting model 2a')

bias1_init_p = [simple_fit, 0.5]; % a, b, f

[bias1_fit, bias1_sse] = fminsearch(@(bias1_fit) bias1_Model(bias1_fit, thisData, SOA), bias1_init_p, optimset('MaxFunEvals', 1000000));

bias1_prop_var = (total_var - bias1_sse)/total_var;

% ploting

s = 1- exp(-((x./bias1_fit(1)).^bias1_fit(2)));

[discrim_d, detect_d, HFR1] = get_my_d_primes(s, 0.5, bias1_fit(3));

% results
results.bias1.fit = bias1_fit;
results.bias1.sse = bias1_sse;
results.bias1.var = bias1_prop_var;
results.bias1.plot = [discrim_d; detect_d];
results.bias1.s = s;
results.bias1.plot2 = HFR1;


%%

% 5. bias 2

fprintf('\nfitting model 2b')

bias2_init_p = [bias1_fit, 0.5, 0.5]; % a, b, f, c_graph, c_sem, 

[bias2_fit, bias2_sse] = fminsearch(@(bias2_fit) bias2_Model(bias2_fit, thisData, SOA), bias2_init_p, optimset('MaxFunEvals', 1000000));

% plotting

s = 1- exp(-((x./bias2_fit(1)).^bias2_fit(2)));
[discrim_d, detect_d, HFR1] = get_my_d_primes(s, bias2_fit(4), bias2_fit(3));
[semantic_d, detect_d, HFR2] = get_my_d_primes(s, bias2_fit(5), bias2_fit(3));

% variance

bias2_prop_var = (total_var - bias2_sse)/total_var;


% results
results.bias2.fit = bias2_fit;
results.bias2.sse = bias2_sse;
results.bias2.var = bias2_prop_var;
results.bias2.plot = [discrim_d; detect_d; semantic_d];
results.bias2.s = s;
results.bias2.plot2 = [HFR1(1,:);HFR2(1:2,:);HFR1(3,:);HFR2(3:4,:)];

%%
%%

% 6. combined model 1

fprintf('\nfitting model 3a')

com1_init_p = [ros1_fit, bias1_fit(3)]; % a, b, a_seen, f

[com1_fit, com1_sse] = fminsearch(@(com1_fit) com1_Model(com1_fit, thisData, SOA), com1_init_p, optimset('MaxFunEvals', 1000000));

com1_prop_var = (total_var - com1_sse)/total_var;

% ploting

s1 = 1- exp(-((x./com1_fit(1)).^com1_fit(2)));
s0 = 1-exp(-((x./com1_fit(3)).^com1_fit(2)));

[discrim_d, detect_d, semantic_d, HFR2] = get_my_d_primes_multis(s1, s1, s1, s1, 0.5, 0.5, com1_fit(4), s0);

% results
results.com1.fit = com1_fit;
results.com1.sse = com1_sse;
results.com1.var = com1_prop_var;
results.com1.plot = [discrim_d; detect_d; semantic_d];
results.com1.s = [s1;s0];
results.com1.plot2 = HFR2;

%%

% 7. combined model 2

fprintf('\nfitting model 3b')

com2_init_p = [ros1_fit, bias2_fit([3,4,5])]; % a, b, a_seen, f, c_graph, c_sem

[com2_fit, com2_sse] = fminsearch(@(com2_fit) com2_Model(com2_fit, thisData, SOA), com2_init_p, optimset('MaxFunEvals', 1000000));

com2_prop_var = (total_var - com2_sse)/total_var;

% ploting
s1 = 1- exp(-((x./com2_fit(1)).^com2_fit(2)));
s0 = 1-exp(-((x./com2_fit(3)).^com2_fit(2)));

[discrim_d, detect_d, semantic_d, HFR2] = get_my_d_primes_multis(s1, s1, s1, s1, com2_fit(5), com2_fit(6), com2_fit(4), s0);

% results
results.com2.fit = com2_fit;
results.com2.sse = com2_sse;
results.com2.var = com2_prop_var;
results.com2.plot = [discrim_d; detect_d; semantic_d];
results.com2.s = [s1;s0];
results.com2.plot2 = HFR2;

%% 

%com 3

fprintf('\nfitting model 3c')

com3_init_p = [ros2_fit, bias2_fit([3,4,5])]; % a1, b, a3, a7, a9, a_seen, f, c_graph, c_sem, 

[com3_fit, com3_sse] = fminsearch(@(com3_fit) com3_Model(com3_fit, thisData, SOA), com3_init_p, optimset('MaxFunEvals', 1000000));


% plotting

s1 = 1- exp(-((x./com3_fit(1)).^com3_fit(2)));
s3 = 1- exp(-((x./com3_fit(3)).^com3_fit(2)));
s7 = 1- exp(-((x./com3_fit(4)).^com3_fit(2)));
s9 = 1- exp(-((x./com3_fit(5)).^com3_fit(2)));
s0 = 1- exp(-((x./com3_fit(6)).^com3_fit(2)));

[graph_discrim_d, detect_d, sem_discrim_d, HFR2] = get_my_d_primes_multis(s1,s3,s7,s9, com3_fit(8), com3_fit(9), com3_fit(7), s0);

% variance
com3_prop_var = (total_var - com3_sse)/total_var;


% results
results.com3.fit = com3_fit;
results.com3.sse = com3_sse;
results.com3.var = com3_prop_var;
results.com3.plot = [graph_discrim_d; detect_d; sem_discrim_d];
results.com3.s = [s1;s3;s7;s9;s0];
results.com3.plot2 = HFR2;

%%

% extremely complex model to show AIC doesn't just like complexity

fprintf('\nfitting complex model')

complex_init_p = [com3_init_p, com3_init_p(2), com3_init_p(2), com3_init_p(2), com3_init_p(2),]; %a1, b1, a3, a7, a9, a_seen, f, c_graph, c_sem, b3, b7, b9, b_seen

[complex_fit, complex_sse] = fminsearch(@(complex_fit) complex_Model(complex_fit, thisData, SOA), complex_init_p, optimset('MaxFunEvals', 1000000));


% plotting

s1 = 1- exp(-((x./complex_fit(1)).^complex_fit(2)));
s3 = 1- exp(-((x./complex_fit(3)).^complex_fit(10)));
s7 = 1- exp(-((x./complex_fit(4)).^complex_fit(11)));
s9 = 1- exp(-((x./complex_fit(5)).^complex_fit(12)));
s0 = 1- exp(-((x./complex_fit(6)).^complex_fit(13)));

[graph_discrim_d, detect_d, sem_discrim_d, HFR2] = get_my_d_primes_multis(s1,s3,s7,s9, complex_fit(8), complex_fit(9), complex_fit(7), s0);

% variance
complex_prop_var = (total_var - complex_sse)/total_var;


% results
results.complex.fit = complex_fit;
results.complex.sse = complex_sse;
results.complex.var = complex_prop_var;
results.complex.plot = [graph_discrim_d; detect_d; sem_discrim_d];
results.complex.s = [s1;s3;s7;s9;s0];
results.complex.plot2 = HFR2;


%%

%AIC = 2k*(n/(n-k-1)) + n*ln(RSS)

n = length(thisData.d1h)*13;

results.AIC.simple = (2*(length(simple_fit)+1)*(n/(n-(length(simple_fit)+1)-1))) + n*log(simple_sse);
results.AIC.ros1 = (2*(length(ros1_fit)+1)*(n/(n-(length(ros1_fit)+1)-1))) + n*log(ros1_sse);
results.AIC.ros2 = (2*(length(ros2_fit)+1)*(n/(n-(length(ros2_fit)+1)-1))) + n*log(ros2_sse);
results.AIC.bias1 = (2*(length(bias1_fit)+1)*(n/(n-(length(bias1_fit)+1)-1))) + n*log(bias1_sse);
results.AIC.bias2 = (2*(length(bias2_fit)+1)*(n/(n-(length(bias2_fit)+1)-1))) + n*log(bias2_sse);
results.AIC.com1 = (2*(length(com1_fit)+1)*(n/(n-(length(com1_fit)+1)-1))) + n*log(com1_sse);
results.AIC.com2 = (2*(length(com2_fit)+1)*(n/(n-(length(com2_fit)+1)-1))) + n*log(com2_sse);
results.AIC.com3 = (2*(length(com3_fit)+1)*(n/(n-(length(com3_fit)+1)-1))) + n*log(com3_sse);
results.AIC.complex = (2*(length(complex_fit)+1)*(n/(n-(length(complex_fit)+1)-1))) + n*log(complex_sse);

%% plotting

figure(1)

subplot(4,5,pt)
plot(x, results.com3.plot2(1,:), ':b')
hold on
plot(x, results.com3.plot2(2,:), '--g')
plot(x, results.com3.plot2(3,:), 'r')
plot(SOA, (thisData.d1h + thisData.d3h + thisData.d7h + thisData.d9h)./4, 'ro', 'MarkerSize', 8)
plot(SOA, (thisData.g3h + thisData.g9h)./2, 'bs', 'MarkerSize', 8)
plot(SOA, (thisData.s7h + thisData.s9h)./2, 'gd', 'MarkerSize', 8)
title(['Com3 hit rate ' num2str(results.com3.sse)])
axis([0 10 0.4 1])
hold off 

subplot(4,5,pt+5)
plot(x, results.com3.plot2(4,:), ':b')
hold on
plot(x, results.com3.plot2(5,:), '--g')
plot(x, results.com3.plot2(6,:), 'r')
plot(SOA, thisData.df, 'ro', 'MarkerSize', 8)
plot(SOA, (thisData.g1f + thisData.g7f)./2,'bs', 'MarkerSize', 8)
plot(SOA, (thisData.s1f + thisData.s3f)./2,  'gd', 'MarkerSize', 8)
title(['Com3 false alarm rate ' num2str(results.com3.sse)])
axis([0 10 0 1])
hold off

end

function sse = simple_Model(params, data, soas)

%soa
x = 1:0.1:10;

% percent seen over soas
s = 1 - exp(-((x./params(1)).^params(2)));
s0 = zeros(length(s));

% c (discrim criterion)
c = 0.5;

% f (basically detection criterion)
f = 0.5;

sse = get_fit_sse(s,s,s,s, c, c, f, s0, data, soas);

if any(params<0)
    sse = sse + 10;
end

end

function sse = ros1_Model(params, data, soas)

%soa
x = 1:0.1:10;

% percent seen over soas

s1 = 1 - exp(-((x./params(1)).^params(2)));
s0 = 1 - exp(-((x./params(3)).^params(2)));


% c (discrim criterion)
c1 = 0.5;
c2 = 0.5;

% f (basically detection criterion)
f = 0.5;


[sse] = get_fit_sse(s1,s1,s1,s1, c1, c2, f, s0, data, soas);

if any(params<0)
    sse = sse + 10;
end

end

function sse = ros2_Model(params, data, soas)

%soa
x = 1:0.1:10;

% percent seen over soas
s1 = 1-exp(-((x./ params(1)).^params(2)));
s3 = 1-exp(-((x./ params(3)).^params(2)));
s7 = 1-exp(-((x./ params(4)).^params(2)));
s9 = 1-exp(-((x./ params(5)).^params(2)));
s0 = 1-exp(-((x./ params(6)).^params(2)));


% c (discrim criterion)
c1 = 0.5;
c2 = 0.5;

% f (basically detection criterion)
f = 0.5;

[sse] = get_fit_sse(s1,s3,s7,s9, c1, c2, f, s0, data, soas);

if any(params<0)
    sse = sse + 10;
end

end

function sse = bias1_Model(params, data, soas)

%soa
x = 1:0.1:10;

% percent seen over soas
s = 1-exp(-((x./ params(1)).^params(2)));
s0 = zeros(length(s));

% c (discrim criterion)
c = 0.5;

% f (basically detection criterion)
f = params(3);


[sse] = get_fit_sse(s,s,s,s, c, c, f, s0, data, soas);

if any(params<0)
    sse = sse + 10;
end

end

function sse = bias2_Model(params, data, soas)

%soa
x = 1:0.1:10;

% percent seen over soas
s = 1-exp(-((x./ params(1)).^params(2)));
s0 = zeros(length(s));

% c (discrim criterion)
c1 = params(4);
c2 = params(5);

% f (basically detection criterion)
f = params(3);

[sse] = get_fit_sse(s,s,s,s, c1, c2, f, s0, data, soas);

if any(params<0.01)
    sse = sse + 10;
end

end

function sse = com1_Model(params, data, soas)

%soa
x = 1:0.1:10;

% percent seen over soas

s1 = 1-exp(-((x./params(1)).^params(2)));
s0 = 1-exp(-((x./params(3)).^params(2)));

% c (discrim criterion)
c1 = 0.5;
c2 = 0.5;

% f (basically detection criterion)
f = params(4);

[sse] = get_fit_sse(s1,s1,s1,s1, c1, c2, f, s0, data, soas);

if any(params<0)
    sse = sse + 10;
end

end

function sse = com2_Model(params, data, soas)

%soa
x = 1:0.1:10;

% percent seen over soas
s1 = 1-exp(-((x./params(1)).^params(2)));
s0 = 1-exp(-((x./params(3)).^params(2)));

% c (discrim criterion)
c1 = params(5);
c2 = params(6);

% f (basically detection criterion)
f = params(4);

[sse] = get_fit_sse(s1,s1,s1,s1, c1, c2, f, s0, data, soas);

if any(params<0.01)
    sse = sse + 10;
end

end

function sse = com3_Model(params, data, soas)

%soa
x = 1:0.1:10;

% percent seen over soas

s1 = 1-exp(-((x./ params(1)).^params(2)));
s3 = 1-exp(-((x./ params(3)).^params(2)));
s7 = 1-exp(-((x./ params(4)).^params(2)));
s9 = 1-exp(-((x./ params(5)).^params(2)));
s0 = 1-exp(-((x./ params(6)).^params(2)));

% c (discrim criterion)
c1 = params(8);
c2 = params(9);

% f (basically detection criterion)
f = params(7);

[sse] = get_fit_sse(s1,s3,s7,s9, c1, c2, f, s0, data, soas);

if any(params<0)
    sse = sse + 10;
end

end

function sse = complex_Model(params, data, soas)

%soa
x = 1:0.1:10;

% percent seen over soas

s1 = 1-exp(-((x./ params(1)).^params(2)));
s3 = 1-exp(-((x./ params(3)).^params(10)));
s7 = 1-exp(-((x./ params(4)).^params(11)));
s9 = 1-exp(-((x./ params(5)).^params(12)));
s0 = 1-exp(-((x./ params(6)).^params(13)));

% c (discrim criterion)
c1 = params(8);
c2 = params(9);

% f (basically detection criterion)
f = params(7);

[sse] = get_fit_sse(s1,s3,s7,s9, c1, c2, f, s0, data, soas);

if any(params<0)
    sse = sse + 10;
end

end

function [sse] = get_fit_sse(s1,s3,s7,s9, c1, c2, f, s0, data, soas);


% graphic discrimination (hits for s9 and s3, FAR for s1 and s7)
HR_graph_discrim_s9 = s9 + c1*(1-s9); %the ones you see plus correct guesses
HR_graph_discrim_s3 = s3 + c1*(1-s3);

FAR_graph_discrim_s1 = c1*(1-s1); % incorrect guesses
FAR_graph_discrim_s7 = c1*(1-s7);


% semantic discrimination (hits for s9 and s7, FAR for s1 and s3)
HR_sem_discrim_s9 = s9 + c2*(1-s9); %the ones you see plus correct guesses
HR_sem_discrim_s7 = s7 + c2*(1-s7);

FAR_sem_discrim_s1 = c2*(1-s1); % incorrect guesses
FAR_sem_discrim_s3 = c2*(1-s3);


%detection d'

HR_detect_s1 = s1 + f*(1-s1); %the ones you see plus guesses
HR_detect_s3 = s3 + f*(1-s3);
HR_detect_s7 = s7 + f*(1-s7);
HR_detect_s9 = s9 + f*(1-s9);

FAR_detect2 = f*(1-s0); % incorrect guesses

x = 1:0.1:10;
sse = 0;
for soa = 1:length(soas)
    int = find(x==soas(soa));
    sse = sse + ((data.g9h(soa) - HR_graph_discrim_s9(int))^2);
    sse = sse + ((data.g3h(soa) - HR_graph_discrim_s3(int))^2);
    sse = sse + ((data.g1f(soa) - FAR_graph_discrim_s1(int))^2);
    sse = sse + ((data.g7f(soa) - FAR_graph_discrim_s7(int))^2);
    sse = sse + ((data.s9h(soa) - HR_sem_discrim_s9(int))^2);
    sse = sse + ((data.s7h(soa) - HR_sem_discrim_s7(int))^2);
    sse = sse + ((data.s1f(soa) - FAR_sem_discrim_s1(int))^2);
    sse = sse + ((data.s3f(soa) - FAR_sem_discrim_s3(int))^2);
    sse = sse + ((data.d1h(soa) - HR_detect_s1(int))^2);
    sse = sse + ((data.d3h(soa) - HR_detect_s3(int))^2);
    sse = sse + ((data.d7h(soa) - HR_detect_s7(int))^2);
    sse = sse + ((data.d9h(soa) - HR_detect_s9(int))^2);
    sse = sse + ((data.df(soa) - FAR_detect2(int))^2);
    if sum(size(sse))>2
        fprintf('we have a problem')
    end
end
end


function [d_discrim, d_detect, HFR1] = get_my_d_primes(s, c, f);

HR_discrim = s + c*(1-s); %the ones you see plus correct guesses
FAR_discrim = c*(1-s); % incorrect guesses

for i = 1:length(s)
    d_discrim(i) = norminv(HR_discrim(i)) - norminv(FAR_discrim(i));
end

%detection d'

HR_detect = s + f*(1-s); %the ones you see plus guesses
FAR_detect = f* ones(1,length(s)); % incorrect guesses

for i = 1:length(s)
    d_detect(i) = norminv(HR_detect(i)) - norminv(FAR_detect(i));
end

HFR1 = [HR_discrim; HR_detect; FAR_discrim; FAR_detect];

end

function [d_graph_discrim, d_detect, d_sem_discrim, HFR2] = get_my_d_primes_multis(s1,s3,s7,s9, c1, c2, f, s0);


% graphic discrimination (hits for s9 and s3, FAR for s1 and s7)
HR_graph_discrim_s9 = s9 + c1*(1-s9); %the ones you see plus correct guesses
HR_graph_discrim_s3 = s3 + c1*(1-s3);
HR_graph_discrim = (HR_graph_discrim_s9 +HR_graph_discrim_s3) ./2; % average

FAR_graph_discrim_s1 = c1*(1-s1); % incorrect guesses
FAR_graph_discrim_s7 = c1*(1-s7);
FAR_graph_discrim = (FAR_graph_discrim_s1 + FAR_graph_discrim_s7) ./2; % average

for i = 1:length(s1)
    d_graph_discrim(i) = norminv(HR_graph_discrim(i)) - norminv(FAR_graph_discrim(i));
end

% semantic discrimination (hits for s9 and s7, FAR for s1 and s3)
HR_sem_discrim_s9 = s9 + c2*(1-s9); %the ones you see plus correct guesses
HR_sem_discrim_s7 = s7 + c2*(1-s7);
HR_sem_discrim = (HR_sem_discrim_s9 +HR_sem_discrim_s7) ./2; % average

FAR_sem_discrim_s1 = c2*(1-s1); % incorrect guesses
FAR_sem_discrim_s3 = c2*(1-s3);
FAR_sem_discrim = (FAR_sem_discrim_s1 + FAR_sem_discrim_s3) ./2; % average

for i = 1:length(s1)
    d_sem_discrim(i) = norminv(HR_sem_discrim(i)) - norminv(FAR_sem_discrim(i));
end

%detection d'

HR_detect_s1 = s1 + f*(1-s1); %the ones you see plus guesses
HR_detect_s3 = s3 + f*(1-s3);
HR_detect_s7 = s7 + f*(1-s7);
HR_detect_s9 = s9 + f*(1-s9);

HR_detect2 = (HR_detect_s1 + HR_detect_s3 + HR_detect_s7 + HR_detect_s9) ./4; % average hit rate

FAR_detect2 = f*(1-s0); % incorrect guesses

for i = 1:length(s1)
    d_detect(i) = norminv(HR_detect2(i)) - norminv(FAR_detect2(i));
end

HFR2 = [HR_graph_discrim; HR_sem_discrim; HR_detect2; FAR_graph_discrim; FAR_sem_discrim; FAR_detect2];

end
